# Supplementary material for: Case Report: Ninjin'yoeito May Improve Quality of Life After Hospitalization for Acute Illness in Patients With Frailty
Source: Front Nutr. 2021 Apr 14;8:547512. doi: 10.3389/fnut.2021.547512 (PMC8079971; doi:10.3389/fnut.2021.547512)
Supplement: Supplementary file 1 [file Table_1.XLSX]

## Sheet: Sheet1
		0	4	12
90M15.3	alb	3.8	4.1
	PNI	42.79	45.1
	grip	11	10
	Alb change		7.89
	PNIchange		5.39
	grip change		-9.09
88M 18.3	alb	2.7	3.4	3.6
	PNI	29.2	36.58	38.6
	grip	25	32
	Alb change		25.9	33.33
	PNI change		25.27	32.19
	grip change		28
66F 19.5	alb	3.2	4.2	4.1
	PNI	41.14	54.34	53.2
	grip	18.5		19
	Alb change		31.25	28.12
	PNI change		32	29.314
	grip change			2.7
81M 17.7	alb	2.7	3	2.7
	PNI	37.09	41.23	39.5
	grip	12	11	18
	Alb change		11.11	0
	PNI change		11.16	6.49
	grip change		-8.33	50
87F 16	Alb	2.7	3.9	4.2
	PNI	31.54	49.88	57.74
	grip	0	6	9
	Alb change		44.4	55.55
	PNI change		58.14	83.06
	grip change		100	100
	Alb average	3.02	3.72	3.65
			0.2411	0.2925
	PNI average	36.35	45.42	47.26
			0.2639	0.3143
	grip average	13.3	14.75	15.33
			0.109	0.1526
